# Supplementary material for: Targeting Triple-Negative Breast Cancer with Momordicine-I for Therapeutic Gain in Preclinical Models
Source: Cancers (Basel). 2025 Jul 15;17(14):2342. doi: 10.3390/cancers17142342 (PMC12294037; doi:10.3390/cancers17142342)
Supplement: Supplementary file 1 [file cancers-17-02342-s001.zip]

Archive with 1 entries (1 files):
- cancers-3744146-supplementary.pdf
